# Supplementary material for: ERCC1 and TS Expression as Prognostic and Predictive Biomarkers in Metastatic Colon Cancer
Source: PLoS One. 2015 Jun 17;10(6):e0126898. doi: 10.1371/journal.pone.0126898 (PMC4470586; doi:10.1371/journal.pone.0126898)
Supplement: S1 Table — Table showing demographic, histologic, molecular, and treatment data for the 41 patients included in the UCSD cohort. (XLSX) [file pone.0126898.s001.xlsx]

## Sheet: Table_S1
Sex	Age at Dx	Pathology	Grade/ Differentiation	ECOG Performace Status	Surgery (No =0, Yes=1)	Primary resection (No =0, Yes=1)	Metastatectomy (No=0, Yes =1)	First line treatment	Total chemotherapy doses	Objective response (no=0, yes=1)	ERCC1	TS	TTF censoring (0=not progressed yet, 1=progressed)	OS censoring (0=alive, 1=dead)	TTF (months)	OS (months)
Female	71.1315	Adenocarcinoma	moderate	0	0	0	0	FOLFIRI + Bevacizumab	7	1	1.36	4.24	0	0	5.66667	5.66667
Female	40.6411	Adenocarcinoma	moderate	1	0	0	0	FOLFIRI	8	1	0.86	4.22	0	0	5.2	5.2
Female	65.8795	Adenocarcinoma	moderate	0	1	1	0	FOLFIRI	12	1	1.35	0.8	1	1	19.3333	87.7667
Male	76.326	Adenocarcinoma	moderate	1	1	1	0	FOLFIRI	20	1	1.31	1.13	1	1	16.5667	22.6333
Female	72.9233	Adenocarcinoma	moderate	0	1	1	1	FOLFIRI + Bevacizumab	10	0	0.71	1.77	1	0	6.6	40.3333
Female	47.6575	Adenocarcinoma	moderate	1	1	1	0	FOLFIRI	13	1	1.58	2.36	1	1	7.1	13.6333
Female	68.0795	Adenocarcinoma	poor	1	0	0	0	FOLFIRI + Bevacizumab	8	1	0.84	3.29	1	0	7.2	15.2333
Female	51.0712	Adenocarcinoma	moderate	1	1	1	0	FOLFIRI	19	1	1.02	4.14	1	1	11.6667	15.1333
Male	49.9288	Adenocarcinoma	moderate	0	1	1	1	FOLFIRI	10	1	1.11	4.77	0	0	38.3333	38.3333
Male	57.5836	Adenocarcinoma	moderate	1	0	0	0	FOLFIRI	3	1	1.14	5.92	1	1	2.5	6.53333
Female	68.2685	Adenocarcinoma	moderate	0	1	1	1	FOLFIRI	12	1	1.28	1.82	1	0	22.6333	30.6333
female	68.8137	Adenocarcinoma	moderate	1	1	1	0	FOLFIRI	4	0	0.76	2.04	1	1	2.03333	19.4333
Female	67.3096	Adenocarcinoma	moderate	1	1	1	0	FOLFIRI	11	0	1.29	8.08	0	0	14.0667	14.0667
Male	57.7836	Adenocarcinoma	moderate	0	1	1	1	FOLFIRI	2	1	1.86	5.47	1	1	1.83333	4.23333
female	41.3945	Adenocarcinoma	poor	2	0	0	0	FOLFOX	2	0	1.17	7.34	1	1	1.03333	1.16667
Male	55.4603	Adenocarcinoma	moderate	2	0	0		FOLFOX	2	0	3.01	4.54	1	1	1.23333	14.7667
Male	50.6411	Adenocarcinoma	moderate	0	0	0		FOLFOX + Bevacizumab	3	1	3.29	6.27	1	1	2.9	7.9
Male	79.5041	Adenocarcinoma	poor	1	0	0	0	FOLFOX	4	0	1.29	1.64	1	1	2.13333	11.8
Female	31.1671	Adenocarcinoma	moderate	0	0	0	0	FOLFOX	4	1	0.72	2.25	0	0	49.0333	49.0333
Male	44.4274	Adenocarcinoma	moderate	0	1	1	1	FOLFOX	6	1	1.53	2.79	0	0	46.6333	46.6333
Male	71.1589	Adenocarcinoma	moderate	0	1	1	1	FOLFOX	8	1	0.54	1.33	0	0	47.4333	47.4333
female	53.8438	Adenocarcinoma	moderate	1	1	1	0	FOLFOX	8	1	0.98	3.32	1	0	7.66667	12.9
Female	65.0877	Adenocarcinoma	moderate	1	0	0	0	FOLFOX	8	1	1.13	3.15	0	0	5.73333	5.73333
Female	70.2466	Adenocarcinoma	moderate	1	1	1	1	FOLFOX	8	1	0.3	0.75	0	0	67.7333	67.7333
Male	45.663	Adenocarcinoma	poor	0	1	1	1	FOLFOX	8	1	0.94	2.89	1	0	12.3333	46.8333
Male	54.0356	Adenocarcinoma	poor	1	1	1	0	FOLFOX + Cetuximab	8	0	1.19	6.66	0	0	65.0333	65.0333
Male	36.9808	Adenocarcinoma	poor	0	1	1	0	FOLFOX	9	1	1.35	1.34	1	1	6.43333	18.4
Female	38.7233	Adenocarcinoma	moderate	1	1	1	1	FOLFOX + Bevacizumab	10	1	1.1	2.28	1	1	6.1	36
Male	63.2164	Adenocarcinoma	moderate	1	0	0		FOLFOX	10	1	0.96	2.65	1	1	4.43333	30.5667
Male	52.8603	Adenocarcinoma	moderate	0	0	0	0	FOLFOX	10	0	0.92	3.18	1	1	14.0333	22.3333
Male	45.1315	Adenocarcinoma	poor	1	1	1	1	FOLFOX	11	1	1.06	1.83	0	0	30.4333	30.4333
female	62.9699	Adenocarcinoma	moderate	0	1	1	0	FOLFOX	12	1	0.67	2.28	1	1	15.8667	38.2667
Female	68.0795	Adenocarcinoma	moderate	1	0	0	0	FOLFOX	12	1	0.84	3.29	1	0	7.26667	15.2333
female	57.4411	Adenocarcinoma	moderate	1	1	1	1	FOLFOX	12	1	0.5	2.53	1	0	15.5333	21.5
Male	65.2712	Adenocarcinoma	moderate	1	0	0	0	FOLFOX	12	1	1.43	3.78	1	1	10.0333	11.1333
Female	45.7014	Adenocarcinoma	moderate	1	1	1	0	FOLFOX	12	1	2.7	9.97	1	1	7.36667	12.3667
Male	36.7781	Adenocarcinoma	moderate	0	0	0	0	FOLFOX	13	1	1.39	1.68	0	0	35.4667	35.4667
Male	46.5425	Adenocarcinoma	poor	1	1	1		FOLFOX	14	1	0.99	0.77	1	1	4.43333	34.4667
Female	58.4274	Adenocarcinoma	well	0	1	1	1	FOLFOX	7	1	1.09	1.34	1	1	23.4333	23.6667
Female	58.2164	Adenocarcinoma	moderate	2	0	0	0	FOLFOX	14	1	1.03	2.12	1	1	6.9	19.5333
Female	85.663	Adenocarcinoma	moderate	0	0	0	0	FOLFOX	6	1	0.5	0.64	0	0	8.96667	8.96667
